# Supplementary material for: Self-Patterned Stretchable Electrode Based on Silver Nanowire Bundle Mesh Developed by Liquid Bridge Evaporation
Source: Nanomaterials (Basel). 2021 Oct 27;11(11):2865. doi: 10.3390/nano11112865 (PMC8621255; doi:10.3390/nano11112865)
Supplement: Supplementary file 1 [file nanomaterials-11-02865-s001.zip]

Archive with 1 entries (1 files):
- nanomaterials-1426104-supplementary.pdf
